# Supplementary material for: Shared Patterns of Gene Expression and Protein Evolution Associated with Adaptation to Desert Environments in Rodents
Source: Genome Biol Evol. 2022 Oct 21;14(11):evac155. doi: 10.1093/gbe/evac155 (PMC9648513; doi:10.1093/gbe/evac155)
Supplement: evac155_Supplementary_Data [file evac155_supplementary_data.zip]

Archive with 2 entries (2 files):
- 14Sept22_supp_tables.xlsx
- Bittner et al_supplementalfig_Oct28.pdf
